# Supplementary material for: Chitosan Hydrogels Cross-Linked with Trimesic Acid for the Delivery of 5-Fluorouracil in Cancer Therapy
Source: Pharmaceutics. 2023 Mar 28;15(4):1084. doi: 10.3390/pharmaceutics15041084 (PMC10143928; doi:10.3390/pharmaceutics15041084)
Supplement: Supplementary file 1 [file pharmaceutics-15-01084-s001.zip]

Archive with 1 entries (1 files):
- pharmaceutics-2192732-supplementary.pdf
